# Supplementary material for: A Novel Recessive Mutation in SPEG Causes Early Onset Dilated Cardiomyopathy
Source: PLoS Genet. 2020 Sep 14;16(9):e1009000. doi: 10.1371/journal.pgen.1009000 (PMC7571691; doi:10.1371/journal.pgen.1009000)
Supplement: S1 Note — (M) [file pgen.1009000.s008.m]

% Copyright (c) 2020, Ricardo Serrano
% All rights reserved.
function varargout = CM_alignment(varargin)
% CM_ALIGNMENT MATLAB code for CM_alignment.fig
%      CM_ALIGNMENT, by itself, creates a new CM_ALIGNMENT or raises the existing
%      singleton*.
%
%      H = CM_ALIGNMENT returns the handle to a new CM_ALIGNMENT or the handle to
%      the existing singleton*.
%
%      CM_ALIGNMENT('CALLBACK',hObject,eventData,handles,...) calls the local
%      function named CALLBACK in CM_ALIGNMENT.M with the given input arguments.
%
%      CM_ALIGNMENT('Property','Value',...) creates a new CM_ALIGNMENT or raises the
%      existing singleton*.  Starting from the left, property value pairs are
%      applied to the GUI before CM_alignment_OpeningFcn gets called.  An
%      unrecognized property name or invalid value makes property application
%      stop.  All inputs are passed to CM_alignment_OpeningFcn via varargin.
%
%      *See GUI Options on GUIDE's Tools menu.  Choose "GUI allows only one
%      instance to run (singleton)".
%
% See also: GUIDE, GUIDATA, GUIHANDLES

% Edit the above text to modify the response to help CM_alignment

% Last Modified by GUIDE v2.5 10-Jun-2020 10:28:21

% Begin initialization code - DO NOT EDIT
gui_Singleton = 1;
gui_State = struct('gui_Name',       mfilename, ...
                   'gui_Singleton',  gui_Singleton, ...
                   'gui_OpeningFcn', @CM_alignment_OpeningFcn, ...
                   'gui_OutputFcn',  @CM_alignment_OutputFcn, ...
                   'gui_LayoutFcn',  [] , ...
                   'gui_Callback',   []);
if nargin && ischar(varargin{1})
    gui_State.gui_Callback = str2func(varargin{1});
end

if nargout
    [varargout{1:nargout}] = gui_mainfcn(gui_State, varargin{:});
else
    gui_mainfcn(gui_State, varargin{:});
end
% End initialization code - DO NOT EDIT


% --- Executes just before CM_alignment is made visible.
function CM_alignment_OpeningFcn(hObject, eventdata, handles, varargin)
% This function has no output args, see OutputFcn.
% hObject    handle to figure
% eventdata  reserved - to be defined in a future version of MATLAB
% handles    structure with handles and user data (see GUIDATA)
% varargin   command line arguments to CM_alignment (see VARARGIN)

% Choose default command line output for CM_alignment
handles.output = hObject;

% Update handles structure
guidata(hObject, handles);

% UIWAIT makes CM_alignment wait for user response (see UIRESUME)
% uiwait(handles.figure1);


% --- Outputs from this function are returned to the command line.
function varargout = CM_alignment_OutputFcn(hObject, eventdata, handles) 
% varargout  cell array for returning output args (see VARARGOUT);
% hObject    handle to figure
% eventdata  reserved - to be defined in a future version of MATLAB
% handles    structure with handles and user data (see GUIDATA)

% Get default command line output from handles structure
varargout{1} = handles.output;


function edit13_a0_Callback(hObject, eventdata, handles)
% hObject    handle to edit13_a0 (see GCBO)
% eventdata  reserved - to be defined in a future version of MATLAB
% handles    structure with handles and user data (see GUIDATA)

% Hints: get(hObject,'String') returns contents of edit13_a0 as text
%        str2double(get(hObject,'String')) returns contents of edit13_a0 as a double


% --- Executes during object creation, after setting all properties.
function edit13_a0_CreateFcn(hObject, eventdata, handles)
% hObject    handle to edit13_a0 (see GCBO)
% eventdata  reserved - to be defined in a future version of MATLAB
% handles    empty - handles not created until after all CreateFcns called

% Hint: edit controls usually have a white background on Windows.
%       See ISPC and COMPUTER.
if ispc && isequal(get(hObject,'BackgroundColor'), get(0,'defaultUicontrolBackgroundColor'))
    set(hObject,'BackgroundColor','white');
end


function edit14_b0_Callback(hObject, eventdata, handles)
% hObject    handle to edit14_b0 (see GCBO)
% eventdata  reserved - to be defined in a future version of MATLAB
% handles    structure with handles and user data (see GUIDATA)

% Hints: get(hObject,'String') returns contents of edit14_b0 as text
%        str2double(get(hObject,'String')) returns contents of edit14_b0 as a double


% --- Executes during object creation, after setting all properties.
function edit14_b0_CreateFcn(hObject, eventdata, handles)
% hObject    handle to edit14_b0 (see GCBO)
% eventdata  reserved - to be defined in a future version of MATLAB
% handles    empty - handles not created until after all CreateFcns called

% Hint: edit controls usually have a white background on Windows.
%       See ISPC and COMPUTER.
if ispc && isequal(get(hObject,'BackgroundColor'), get(0,'defaultUicontrolBackgroundColor'))
    set(hObject,'BackgroundColor','white');
end


function edit15_f0_Callback(hObject, eventdata, handles)
% hObject    handle to edit15_f0 (see GCBO)
% eventdata  reserved - to be defined in a future version of MATLAB
% handles    structure with handles and user data (see GUIDATA)

% Hints: get(hObject,'String') returns contents of edit15_f0 as text
%        str2double(get(hObject,'String')) returns contents of edit15_f0 as a double


% --- Executes during object creation, after setting all properties.
function edit15_f0_CreateFcn(hObject, eventdata, handles)
% hObject    handle to edit15_f0 (see GCBO)
% eventdata  reserved - to be defined in a future version of MATLAB
% handles    empty - handles not created until after all CreateFcns called

% Hint: edit controls usually have a white background on Windows.
%       See ISPC and COMPUTER.
if ispc && isequal(get(hObject,'BackgroundColor'), get(0,'defaultUicontrolBackgroundColor'))
    set(hObject,'BackgroundColor','white');
end

function edit16_a1_Callback(hObject, eventdata, handles)
% hObject    handle to edit16_a1 (see GCBO)
% eventdata  reserved - to be defined in a future version of MATLAB
% handles    structure with handles and user data (see GUIDATA)

% Hints: get(hObject,'String') returns contents of edit16_a1 as text
%        str2double(get(hObject,'String')) returns contents of edit16_a1 as a double


% --- Executes during object creation, after setting all properties.
function edit16_a1_CreateFcn(hObject, eventdata, handles)
% hObject    handle to edit16_a1 (see GCBO)
% eventdata  reserved - to be defined in a future version of MATLAB
% handles    empty - handles not created until after all CreateFcns called

% Hint: edit controls usually have a white background on Windows.
%       See ISPC and COMPUTER.
if ispc && isequal(get(hObject,'BackgroundColor'), get(0,'defaultUicontrolBackgroundColor'))
    set(hObject,'BackgroundColor','white');
end


function edit17_b1_Callback(hObject, eventdata, handles)
% hObject    handle to edit17_b1 (see GCBO)
% eventdata  reserved - to be defined in a future version of MATLAB
% handles    structure with handles and user data (see GUIDATA)

% Hints: get(hObject,'String') returns contents of edit17_b1 as text
%        str2double(get(hObject,'String')) returns contents of edit17_b1 as a double


% --- Executes during object creation, after setting all properties.
function edit17_b1_CreateFcn(hObject, eventdata, handles)
% hObject    handle to edit17_b1 (see GCBO)
% eventdata  reserved - to be defined in a future version of MATLAB
% handles    empty - handles not created until after all CreateFcns called

% Hint: edit controls usually have a white background on Windows.
%       See ISPC and COMPUTER.
if ispc && isequal(get(hObject,'BackgroundColor'), get(0,'defaultUicontrolBackgroundColor'))
    set(hObject,'BackgroundColor','white');
end


function edit18_a2_Callback(hObject, eventdata, handles)
% hObject    handle to edit18_a2 (see GCBO)
% eventdata  reserved - to be defined in a future version of MATLAB
% handles    structure with handles and user data (see GUIDATA)

% Hints: get(hObject,'String') returns contents of edit18_a2 as text
%        str2double(get(hObject,'String')) returns contents of edit18_a2 as a double


% --- Executes during object creation, after setting all properties.
function edit18_a2_CreateFcn(hObject, eventdata, handles)
% hObject    handle to edit18_a2 (see GCBO)
% eventdata  reserved - to be defined in a future version of MATLAB
% handles    empty - handles not created until after all CreateFcns called

% Hint: edit controls usually have a white background on Windows.
%       See ISPC and COMPUTER.
if ispc && isequal(get(hObject,'BackgroundColor'), get(0,'defaultUicontrolBackgroundColor'))
    set(hObject,'BackgroundColor','white');
end


function edit19_b2_Callback(hObject, eventdata, handles)
% hObject    handle to edit19_b2 (see GCBO)
% eventdata  reserved - to be defined in a future version of MATLAB
% handles    structure with handles and user data (see GUIDATA)

% Hints: get(hObject,'String') returns contents of edit19_b2 as text
%        str2double(get(hObject,'String')) returns contents of edit19_b2 as a double


% --- Executes during object creation, after setting all properties.
function edit19_b2_CreateFcn(hObject, eventdata, handles)
% hObject    handle to edit19_b2 (see GCBO)
% eventdata  reserved - to be defined in a future version of MATLAB
% handles    empty - handles not created until after all CreateFcns called

% Hint: edit controls usually have a white background on Windows.
%       See ISPC and COMPUTER.
if ispc && isequal(get(hObject,'BackgroundColor'), get(0,'defaultUicontrolBackgroundColor'))
    set(hObject,'BackgroundColor','white');
end


function edit10_angle_Callback(hObject, eventdata, handles)
% hObject    handle to edit10_angle (see GCBO)
% eventdata  reserved - to be defined in a future version of MATLAB
% handles    structure with handles and user data (see GUIDATA)

% Hints: get(hObject,'String') returns contents of edit10_angle as text
%        str2double(get(hObject,'String')) returns contents of edit10_angle as a double


% --- Executes during object creation, after setting all properties.
function edit10_angle_CreateFcn(hObject, eventdata, handles)
% hObject    handle to edit10_angle (see GCBO)
% eventdata  reserved - to be defined in a future version of MATLAB
% handles    empty - handles not created until after all CreateFcns called

% Hint: edit controls usually have a white background on Windows.
%       See ISPC and COMPUTER.
if ispc && isequal(get(hObject,'BackgroundColor'), get(0,'defaultUicontrolBackgroundColor'))
    set(hObject,'BackgroundColor','white');
end


function edit11_width_Callback(hObject, eventdata, handles)
% hObject    handle to edit11_width (see GCBO)
% eventdata  reserved - to be defined in a future version of MATLAB
% handles    structure with handles and user data (see GUIDATA)

% Hints: get(hObject,'String') returns contents of edit11_width as text
%        str2double(get(hObject,'String')) returns contents of edit11_width as a double


% --- Executes during object creation, after setting all properties.
function edit11_width_CreateFcn(hObject, eventdata, handles)
% hObject    handle to edit11_width (see GCBO)
% eventdata  reserved - to be defined in a future version of MATLAB
% handles    empty - handles not created until after all CreateFcns called

% Hint: edit controls usually have a white background on Windows.
%       See ISPC and COMPUTER.
if ispc && isequal(get(hObject,'BackgroundColor'), get(0,'defaultUicontrolBackgroundColor'))
    set(hObject,'BackgroundColor','white');
end


function edit7_boxsize_Callback(hObject, eventdata, handles)
% hObject    handle to edit7_boxsize (see GCBO)
% eventdata  reserved - to be defined in a future version of MATLAB
% handles    structure with handles and user data (see GUIDATA)

% Hints: get(hObject,'String') returns contents of edit7_boxsize as text
%        str2double(get(hObject,'String')) returns contents of edit7_boxsize as a double


% --- Executes during object creation, after setting all properties.
function edit7_boxsize_CreateFcn(hObject, eventdata, handles)
% hObject    handle to edit7_boxsize (see GCBO)
% eventdata  reserved - to be defined in a future version of MATLAB
% handles    empty - handles not created until after all CreateFcns called

% Hint: edit controls usually have a white background on Windows.
%       See ISPC and COMPUTER.
if ispc && isequal(get(hObject,'BackgroundColor'), get(0,'defaultUicontrolBackgroundColor'))
    set(hObject,'BackgroundColor','white');
end


function edit8_xini_Callback(hObject, eventdata, handles)
% hObject    handle to edit8_xini (see GCBO)
% eventdata  reserved - to be defined in a future version of MATLAB
% handles    structure with handles and user data (see GUIDATA)

% Hints: get(hObject,'String') returns contents of edit8_xini as text
%        str2double(get(hObject,'String')) returns contents of edit8_xini as a double


% --- Executes during object creation, after setting all properties.
function edit8_xini_CreateFcn(hObject, eventdata, handles)
% hObject    handle to edit8_xini (see GCBO)
% eventdata  reserved - to be defined in a future version of MATLAB
% handles    empty - handles not created until after all CreateFcns called

% Hint: edit controls usually have a white background on Windows.
%       See ISPC and COMPUTER.
if ispc && isequal(get(hObject,'BackgroundColor'), get(0,'defaultUicontrolBackgroundColor'))
    set(hObject,'BackgroundColor','white');
end


function edit9_yini_Callback(hObject, eventdata, handles)
% hObject    handle to edit9_yini (see GCBO)
% eventdata  reserved - to be defined in a future version of MATLAB
% handles    structure with handles and user data (see GUIDATA)

% Hints: get(hObject,'String') returns contents of edit9_yini as text
%        str2double(get(hObject,'String')) returns contents of edit9_yini as a double


% --- Executes during object creation, after setting all properties.
function edit9_yini_CreateFcn(hObject, eventdata, handles)
% hObject    handle to edit9_yini (see GCBO)
% eventdata  reserved - to be defined in a future version of MATLAB
% handles    empty - handles not created until after all CreateFcns called

% Hint: edit controls usually have a white background on Windows.
%       See ISPC and COMPUTER.
if ispc && isequal(get(hObject,'BackgroundColor'), get(0,'defaultUicontrolBackgroundColor'))
    set(hObject,'BackgroundColor','white');
end


function edit20_img_fullpath_Callback(hObject, eventdata, handles)
% hObject    handle to edit20_img_fullpath (see GCBO)
% eventdata  reserved - to be defined in a future version of MATLAB
% handles    structure with handles and user data (see GUIDATA)

% Hints: get(hObject,'String') returns contents of edit20_img_fullpath as text
%        str2double(get(hObject,'String')) returns contents of edit20_img_fullpath as a double


% --- Executes during object creation, after setting all properties.
function edit20_img_fullpath_CreateFcn(hObject, eventdata, handles)
% hObject    handle to edit20_img_fullpath (see GCBO)
% eventdata  reserved - to be defined in a future version of MATLAB
% handles    empty - handles not created until after all CreateFcns called

% Hint: edit controls usually have a white background on Windows.
%       See ISPC and COMPUTER.
if ispc && isequal(get(hObject,'BackgroundColor'), get(0,'defaultUicontrolBackgroundColor'))
    set(hObject,'BackgroundColor','white');
end


% --- Executes on button press in pushbutton1_browse_load.
function pushbutton1_browse_load_Callback(hObject, eventdata, handles)
% hObject    handle to pushbutton1_browse_load (see GCBO)
% eventdata  reserved - to be defined in a future version of MATLAB
% handles    structure with handles and user data (see GUIDATA)

% Prompt UI for loading file and display it on axis 1
imgfullfile = uigetimagefile();
im = imread(imgfullfile);
set(handles.edit20_img_fullpath,'String',imgfullfile)
thisax = handles.axes1_original_img;
set(gcf,'CurrentAxes',handles.axes1_original_img)
imagesc(im);
colormap gray
axis image;
handles.im=im;
guidata(hObject,handles)


% --- Executes on button press in pushbutton2_updateROI.
function pushbutton2_updateROI_Callback(hObject, eventdata, handles)
% hObject    handle to pushbutton2_updateROI (see GCBO)
% eventdata  reserved - to be defined in a future version of MATLAB
% handles    structure with handles and user data (see GUIDATA)

% Get ROI selection parameters
L = str2double(get(handles.edit7_boxsize,'String')); % Size of box
xini = str2double(get(handles.edit8_xini,'String'));
yini = str2double(get(handles.edit9_yini,'String'));
handles.L = L;
handles.xini = xini;
handles.yini = yini;
xend = xini+L-1;
yend = yini+L-1;

% Plot box on original image
set(gcf,'CurrentAxes',handles.axes1_original_img)
cla
imagesc(handles.im);
colormap gray
axis image;
hold on
plot([xini,xend],[yini,yini],'r');
plot([xini,xend],[yend,yend],'r');
plot([xini,xini],[yini,yend],'r');
plot([xend,xend],[yini,yend],'r');

% Show cropped region
set(gcf,'CurrentAxes',handles.axes2_crop)
crop = handles.im(yini:yend,xini:xend);
imagesc(crop);
colormap gray
axis image;
handles.crop = crop;
guidata(hObject,handles)

% Compute 2D power spectrum
ch = fftshift(fft2(crop));
pw = ch.*conj(ch);
Fs = L;                   
Nx = size(pw,2); Ny = size(pw,1);           
dF = Fs/Nx;                
f = -Fs/2:dF:Fs/2-dF + (dF/2)*mod(Nx,2);      % px^(-1)
[kx,ky]=meshgrid(f);
handles.pw = pw;
handles.f  = f;
handles.kx = kx;
handles.ky = ky;
guidata(hObject,handles)

% Display 2D power spectrum
set(gcf,'CurrentAxes',handles.axes3_power2D)
imagesc(log10(pw),'XData',f,'YData',f);
AxesH=get(gcf,'CurrentAxes');
axis image;
cbh=colorbar;
curticks = get(cbh,'Ticks');
ticklabs = {};
for (itick=1:length(curticks))
    ticklabs{itick} = ['10^{',num2str(curticks(itick)),'}'];
end
cbh = colorbar('peer', AxesH, ...
               'XTickLabel',ticklabs, ...
               'XTick', curticks);
guidata(hObject,handles)


% --- Executes on button press in pushbutton3.
function pushbutton3_Callback(hObject, eventdata, handles)
% hObject    handle to pushbutton3 (see GCBO)
% eventdata  reserved - to be defined in a future version of MATLAB
% handles    structure with handles and user data (see GUIDATA)

% Get angle selection parameters
ang = str2double(get(handles.edit10_angle,'String'));
width = str2double(get(handles.edit11_width,'String'));
R = str2double(get(handles.edit21_radius,'String'));

kx = handles.kx;
ky = handles.ky;

dist2center = sqrt(kx.^2 + ky.^2)/handles.L;
set(gcf,'CurrentAxes',handles.axes4_fit)
semilogy(dist2center(:),handles.pw(:),'.','Color',[0.8 0.8 0.8])
xlabel('Wave Mode (pixel^-1)')
ylabel('Spectral Power')
title('2D FFT power spectrum')

xdata = dist2center;
ydata = handles.pw;

t = atand(flipud(ky)./(kx));
r = sqrt(kx.^2+flipud(ky.^2));

ydata = ydata((t>=(ang-width)) & (t<=(ang+width)) & (r>0) & (r<=R));
xdata = xdata((t>=(ang-width)) & (t<=(ang+width)) & (r>0) & (r<=R));
% Update 2D power spectrum
set(gcf,'CurrentAxes',handles.axes3_power2D)
cla
imagesc(log10(handles.pw),'XData',handles.f,'YData',handles.f);
AxesH=get(gcf,'CurrentAxes');
axis image;
cbh=colorbar;
curticks = get(cbh,'Ticks');
ticklabs = {};
for (itick=1:length(curticks))
    ticklabs{itick} = ['10^{',num2str(curticks(itick)),'}'];
end
cbh = colorbar('peer', AxesH, 'XTickLabel',ticklabs, 'XTick', curticks);
hold on
plot([-R:R]*cosd(-ang-width),[-R:R]*sind(-ang-width),'--r')
plot([-R:R]*cosd(-ang+width),[-R:R]*sind(-ang+width),'--r')
circd = @(radius,deg_ang)  [radius*cosd(deg_ang);  -radius*sind(deg_ang)];       % Circle Function For Angles In Degrees
circd2 = @(radius,deg_ang)  [-radius*cosd(deg_ang);  radius*sind(deg_ang)];       % Circle Function For Angles In Degrees
th = linspace(ang-width,ang+width);
xy_r = circd(R,th);                                    % Matrix (2xN) Of (x,y) Coordinates
plot(xy_r(1,:), xy_r(2,:), '--r')                                % Draw An Arc Of Blue Stars
xy_r = circd2(R,th);                                    % Matrix (2xN) Of (x,y) Coordinates
plot(xy_r(1,:), xy_r(2,:), '--r')                                % Draw An Arc Of Blue Stars
axis equal
axis([min(kx(:)),max(kx(:)),min(ky(:)),max(ky(:))])

set(gcf,'CurrentAxes',handles.axes4_fit)
hold on
plot(xdata,ydata,'.b');
xlim([0, R/handles.L]);
legend({'raw','selected'})
handles.xdataraw = dist2center;
handles.ydataraw = handles.pw;
handles.xdata = xdata;
handles.ydata = ydata;
handles.angle = ang;
handles.width = width;
handles.R = R;
guidata(hObject,handles)

function edit21_radius_Callback(hObject, eventdata, handles)
% hObject    handle to edit21_radius (see GCBO)
% eventdata  reserved - to be defined in a future version of MATLAB
% handles    structure with handles and user data (see GUIDATA)

% Hints: get(hObject,'String') returns contents of edit21_radius as text
%        str2double(get(hObject,'String')) returns contents of edit21_radius as a double


% --- Executes during object creation, after setting all properties.
function edit21_radius_CreateFcn(hObject, eventdata, handles)
% hObject    handle to edit21_radius (see GCBO)
% eventdata  reserved - to be defined in a future version of MATLAB
% handles    empty - handles not created until after all CreateFcns called

% Hint: edit controls usually have a white background on Windows.
%       See ISPC and COMPUTER.
if ispc && isequal(get(hObject,'BackgroundColor'), get(0,'defaultUicontrolBackgroundColor'))
    set(hObject,'BackgroundColor','white');
end


% --- Executes on button press in pushbutton5_plot_initial_guess.
function pushbutton5_plot_initial_guess_Callback(hObject, eventdata, handles)
% hObject    handle to pushbutton5_plot_initial_guess (see GCBO)
% eventdata  reserved - to be defined in a future version of MATLAB
% handles    structure with handles and user data (see GUIDATA)

% Get initial guess parameters and display what it would look like
if isfield(handles, 'hguess'); delete(handles.hguess);end
if isfield(handles, 'hfit'); delete(handles.hfit);end
xdata = handles.xdata;
ydata = handles.ydata;
x0(1) = str2double(get(handles.edit13_a0,'String')); 
x0(2) = str2double(get(handles.edit14_b0,'String')); 
x0(3) = str2double(get(handles.edit15_f0,'String')); 
x0(4) = str2double(get(handles.edit16_a1,'String'));
x0(5) = str2double(get(handles.edit17_b1,'String')); 
x0(6) = str2double(get(handles.edit18_a2,'String'));
x0(7) = str2double(get(handles.edit19_b2,'String')); 
gp = @(z) (z(1)*exp(-xdata/z(2))) + (z(4)*exp(-(xdata-z(3)).^2/z(5))) + (z(6)*exp(-(xdata-2*z(3)).^2/z(7))) -ydata;

set(gcf,'CurrentAxes',handles.axes4_fit)
cla reset
h1=semilogy(handles.xdataraw(:),handles.ydataraw(:),'.','Color',[0.8 0.8 0.8]);
hold on
h2=plot(xdata,ydata,'.b');
hguess=plot(xdata,gp(x0)+ydata,'.g');
legend({'raw','selected','initial guess'})
handles.a0 = x0(1);
handles.b0 = x0(2);
handles.f0 = x0(3);
handles.a1 = x0(4);
handles.b1 = x0(5);
handles.a2 = x0(6);
handles.b2 = x0(7);
handles.hguess = hguess;
hold off
guidata(hObject,handles)
xlim([0 handles.R/handles.L])

% --- Executes on button press in pushbutton6_fit_parameters.
function pushbutton6_fit_parameters_Callback(hObject, eventdata, handles)
% hObject    handle to pushbutton6_fit_parameters (see GCBO)
% eventdata  reserved - to be defined in a future version of MATLAB
% handles    structure with handles and user data (see GUIDATA)

% Run lsqnonlin optimization
xdata = handles.xdata;
ydata = handles.ydata;
x0(1) = str2double(get(handles.edit13_a0,'String')); 
x0(2) = str2double(get(handles.edit14_b0,'String')); 
x0(3) = str2double(get(handles.edit15_f0,'String')); 
x0(4) = str2double(get(handles.edit16_a1,'String'));
x0(5) = str2double(get(handles.edit17_b1,'String')); 
x0(6) = str2double(get(handles.edit18_a2,'String'));
x0(7) = str2double(get(handles.edit19_b2,'String')); 
gp = @(z) (z(1)*exp(-xdata/z(2))) + (z(4)*exp(-(xdata-z(3)).^2/z(5))) + (z(6)*exp(-(xdata-2*z(3)).^2/z(7))) -ydata;

options = optimoptions('lsqnonlin','Display','iter','MaxFunctionEvaluations', 2000);
fitparams = lsqnonlin(gp,x0,[],[],options);

set(gcf,'CurrentAxes',handles.axes4_fit)
cla reset
h1=semilogy(handles.xdataraw(:),handles.ydataraw(:),'.','Color',[0.8 0.8 0.8]);
hold on
h2=plot(xdata,ydata,'.b');
hfit=plot(xdata,gp(fitparams)+ydata,'.k');
legend({'raw','selected','fit'})
handles.a0 = x0(1);
handles.b0 = x0(2);
handles.f0 = x0(3);
handles.a1 = x0(4);
handles.b1 = x0(5);
handles.a2 = x0(6);
handles.b2 = x0(7);
handles.hfit = hfit;
handles.fitparams = fitparams;
hold off
guidata(hObject,handles)
xlim([0 handles.R/handles.L])


% --- Executes on button press in pushbutton7_save_figure.
function pushbutton7_save_figure_Callback(hObject, eventdata, handles)
% hObject    handle to pushbutton7_save_figure (see GCBO)
% eventdata  reserved - to be defined in a future version of MATLAB
% handles    structure with handles and user data (see GUIDATA)

% Export Figure
[filename, pathname] = uiputfile({'*.png'},'Save as');
pos=get(handles.figure1,'PaperPosition');
set(handles.figure1,'PaperSize',[pos(3),pos(4)]);
print(handles.figure1,[pathname,filename],'-dpng')

% --- Executes on button press in pushbutton8_export_results.
function pushbutton8_export_results_Callback(hObject, eventdata, handles)
% hObject    handle to pushbutton8_export_results (see GCBO)
% eventdata  reserved - to be defined in a future version of MATLAB
% handles    structure with handles and user data (see GUIDATA)

% Export Results as JSON
a0 = handles.fitparams(1);
b0 = handles.fitparams(2);
f0 = handles.fitparams(3);
a1 = handles.fitparams(4);
b1 = handles.fitparams(5);
a2 = handles.fitparams(6);
b2 = handles.fitparams(7);

res = struct;
res.results = struct;
res.results.SarcomereLength = f0;
res.results.E_aperiodic = a0 * b0;
res.results.E_periodic_peak1 = 0.5*sqrt(pi)*(a1 * sqrt(b1) * (1 + erf(f0/sqrt(b1))));
res.results.E_periodic_peak2 = 0.5*sqrt(pi)*(a2 * sqrt(b2) * (1 + erf(f0/sqrt(b2))));
res.results.E_total = res.results.E_aperiodic + res.results.E_periodic_peak1;
res.results.SPD = res.results.E_periodic_peak1 / res.results.E_total;
    
res.fit = struct;
res.fit.fittedparameters = struct;
res.fit.fittedparameters.a0 = a0;
res.fit.fittedparameters.b0 = b0;
res.fit.fittedparameters.f0 = f0;
res.fit.fittedparameters.a1 = a1;
res.fit.fittedparameters.b1 = b1;
res.fit.fittedparameters.a2 = a2;
res.fit.fittedparameters.b2 = b2;
 
res.ROI = struct;
res.ROI.boxsize = handles.L;
res.ROI.x0 = handles.xini;
res.ROI.y0 = handles.yini;

res.selection = struct;
res.selection.angle = handles.angle;
res.selection.width = handles.width;
res.selection.radius = handles.R;

res.fit.initialguess = struct;
res.fit.initialguess.a0 = handles.a0;
res.fit.initialguess.b0 = handles.b0;
res.fit.initialguess.f0 = handles.f0;
res.fit.initialguess.a1 = handles.a1;
res.fit.initialguess.b1 = handles.b1;
res.fit.initialguess.a2 = handles.a2;
res.fit.initialguess.b2 = handles.b2;

res.fit.xdata = handles.xdata(:);
res.fit.ydata = handles.ydata(:);

res.powerspectrum = struct;
res.powerspectrum.kx = handles.kx;
res.powerspectrum.ky = handles.ky;
res.powerspectrum.value = handles.pw;

[filename, pathname] = uiputfile({'*.json'},'Save as');
savejson('',res,[pathname,filename]);


% --- Executes during object creation, after setting all properties.
function axes1_original_img_CreateFcn(hObject, eventdata, handles)
% hObject    handle to axes1_original_img (see GCBO)
% eventdata  reserved - to be defined in a future version of MATLAB
% handles    empty - handles not created until after all CreateFcns called

% Hint: place code in OpeningFcn to populate axes1_original_img
